# Supplementary material for: 3D-printed external cranial protection following decompressive craniectomy after brain injury: A pilot feasibility cohort study
Source: PLoS One. 2021 Oct 28;16(10):e0258296. doi: 10.1371/journal.pone.0258296 (PMC8553164; doi:10.1371/journal.pone.0258296)
Supplement: S4 File — (XLS) [file pone.0258296.s004.xls]

## Sheet: HPPD_Deidentified data
ID	Age_Y	Gender	Race	CauseDC	Side	AC_LOS	REH_LOS	Days_FIT_HPPD	DAYS_CPLASTY	Wt_HPPDonly	WT_HPPDStrap	Completed_YN	WKofcompl	T_A_FIM	T_D_FIM	ADM_M_FIM	DC_M_FIM	ADM_C_FIM	DC_C_FIM	DC_PLCE	Wear_WK1	Wear_Wk2	Wear_Wk4	Wear_Wk6	Wear_Wk8	Wk1_COSMES	Wk2_COSMES	WK4_COSMES	WK6_COSMES	Wk8_COSMES	AE_HPPD_YN	AE_NON_YN	specify	V39	Total_FIMgain	Motor_FIMgain	Cognitive_FIMgain
1	65	2	1	1	1	24	45	117		52	56	1	8	43	100	31	73	12	27	1	4	4	4	5	4	4	5	5	5	5	1	2		imprint frontal	57	42	15
2	60	2	2	1	1	15	48	311	387	46	51	2	2							1	6.5	3				10	10				1	1	DM	drop out	999	999	999
3	45	2	4	1	1	22	82	112	158	50	55	1	4	87	109	67	83	20	27	1	4	2	4			7	7	7			1	2			22	16	7
4	27	1	2	1	2	68	133	140	385	100	106	1	8	76	91	42	46	21	21	2	4	2	4	4	4	8	9	5	8	9	2	2			15	4	0
5	24	1	1	2	1	22	47	66		79	79	1	8	48	90	27	58	21	32	1	3	2			1	1	1	0			1	2			42	31	11
6	51	2	1	3	1	15	59	94		51	63	1	8	24	75	13	44	11	31	1	2	9	10.5	4	5	8	6	8	8	8	2	1	seizure		51	31	20
7	39	1	2	3	1	66	52	81		37	51	1	8	52	75	29	48	23	27	1	4	2	2	2	3	3	7	5	7	7	1	1	seizure		23	19	4
8	63	2	2	3	1	15	79	76		84	96	1	8	20	30	13	15	7	15	1	3.5	3.5	0	1	1	5	6	6	7	10	1	2			10	2	8
9	47	1	1	2	2	17	81	60		52	59	1	8	26	72	22	54	5	18	2	2	0	1	2	3	5	5	7	7	5	1	1	syncope		46	32	13
10	37	1	3	4	1	26	32	45	78	61	74	1	4	64	94	44	65	20	29	1	4	4	9			7	5	7			1	2		imprint frontal	30	21	9

## Sheet: Data_labels
Variable	Label	Code
ID	Subject ID
Age_Y	Age in years
Gender	Gender	1 2	Male Female
Race	Race	1 2 3 4	Chinese Malay Indian Others
CauseDC	Cause of DC	1 2 3 4	TBI AIS ICH SAH
Side	Side	1 2	Right Left
AC_LOS	Acute length of stay in days
REH_LOS	Rehab length of stay in days
Days_FIT_HPPD	Days in Fitting HPPD
DAYS_CPLASTY	Days after cranioplasty
Wt_HPPDonly	Weight of HPPD only
WT_HPPDStrap	Weight of HPPD+Strap
Completed_YN	Completed	1 2	Completed Not completed
WKofcompl	Week of compliance
T_A_FIM	Total FIM during admission
T_D_FIM	Total FIM at discharge
ADM_M_FIM	Motor FIM during admission
DC_M_FIM	Motor FIM at discharge
ADM_C_FIM	Cognitive FIM during admission
DC_C_FIM	Cognitive FIM at discharge
DC_PLCE	Discharge place	1 2 3	Home Community Home Nursing Home
Wear_WK1	Time Wearing Week 1
Wear_Wk2	Time Wearing Week 2
Wear_Wk4	Time Wearing Week 4
Wear_Wk6	Time Wearing Week 6
Wear_Wk8	Time Wearing Week 8
Wk1_COSMES	Cosmes Week 1
Wk2_COSMES	Cosmes Week 2
WK4_COSMES	Cosmes Week 4
WK6_COSMES	Cosmes Week 6
Wk8_COSMES	Cosmes Week 8
AE_HPPD_YN	Adverse reaction related to HPPD	1 2	Yes No
AE_NON_YN	Adverse reaction non-related to HPPD	1 2	Yes No
specify
Total_FIMgain	Total FIM gain (Discharge - Admission)
Motor_FIMgain	Motor FIM gain (Discharge - Admission)
Cognitive_FIMgain	Cognitive FIM gain (Discharge - Admission)
Missing	999
